# Supplementary material for: ABT-333 (Dasabuvir) Increases Action Potential Duration and Provokes Early Afterdepolarizations in Canine Left Ventricular Cells via Inhibition of IKr
Source: Pharmaceuticals (Basel). 2023 Mar 25;16(4):488. doi: 10.3390/ph16040488 (PMC10143825; doi:10.3390/ph16040488)
Supplement: Supplementary file 1 [file pharmaceuticals-16-00488-s001.zip]

Archive with 1 entries (1 files):
- pharmaceuticals-2208293-supplementary.pdf
